# Supplementary material for: Oncologic Drugs Approval in Europe for Solid Tumors: Overview of the Last 6 Years
Source: Cancers (Basel). 2022 Feb 11;14(4):889. doi: 10.3390/cancers14040889 (PMC8870299; doi:10.3390/cancers14040889)
Supplement: Supplementary file 1 [file cancers-14-00889-s001.zip]

Archive with 1 entries (1 files):
- cancers-1589830-supplementary.pdf
